# Supplementary material for: Antibacterial Calcium Phosphate Coatings for Biomedical Applications Fabricated via Micro-Arc Oxidation
Source: Biomimetics (Basel). 2023 Sep 21;8(5):444. doi: 10.3390/biomimetics8050444 (PMC10526763; doi:10.3390/biomimetics8050444)
Supplement: Supplementary file 1 [file biomimetics-08-00444-s001.zip]

Archive with 1 entries (1 files):
- biomimetics-2532417-supplementary.pdf
